# Supplementary material for: The Oldest Caseid Synapsid from the Late Pennsylvanian of Kansas, and the Evolution of Herbivory in Terrestrial Vertebrates
Source: PLoS One. 2014 Apr 16;9(4):e94518. doi: 10.1371/journal.pone.0094518 (PMC3989228; doi:10.1371/journal.pone.0094518)
Supplement: Appendix S4 — Data Matrix of Eocasea+ other caseids. (NEX) [file pone.0094518.s004.nex]

#NEXUS 
[MacClade 4.08 registered to David W. Dilkes, University of Toronto]


BEGIN DATA;
	DIMENSIONS  NTAX=15 NCHAR=108;
	FORMAT SYMBOLS= " 0 1 2 3" MISSING=? GAP=- ;
	CHARSTATELABELS  
		1  1.,  2  2.,  3  4.,  4  5.,  5  6.,  6  7.,
  7  8.,  8  9.,  9  10.,  10  11.,  11  12.,
  12  13.,  13  14.,  14  15.,  15  16.,  16  17.,
  17  18.,  18  19.,  19  20.,  20  21.,  21  22.,
  22  23.,  23  24.,  24  25.,  25  26.,  26  27.,
  27  28.,  28  29.,  29  30.,  30  31.,  31  32.,
  32  33.,  33  34.,  34  35.,  35  36.,  36  37.,
  37  38.,  38  39.,  39  40.,  40  41.,  41  42.,
  42  43.,  43  44.,  44  45.,  45  46.,  46  47.,
  47  48.,  48  49.,  49  50.,  50  51.,  51  52.,
  52  53.,  53  54.,  54  55.,  55  56.,  56  57.,
  57  58.,  58  59.,  59  60.,  60  61.,  61  62.,
  62  63.,  63  64.,  64  65.,  65  66.,  66  67.,
  67  68.,  68  69.,  69  70.,  70  71.,  71  72.,
  72  73.,  73  74.,  74  75.,  75  76.,  76  77.,
  77  78.,  78  79.,  79  80.,  80  81.,  81  82.,
  82  83.,  83  84.,  84  85.,  85  86.,  86  87.,
  87  88.,  88  89.,  89  90.,  90  91.,  91  92.,
  92  93.,  93  94.,  94  95.,  95  96.,  96  97.,
  97  98.,  98  99.,  99  100.,  100  101.,  101  102.,
  102  103.,  103  104.,  104  105.,  105  106.,  106  107.,
  107  108.,		;

MATRIX
[                                       10        20        30        40        50        60        70        80        90        100      ]
[                                       .         .         .         .         .         .         .         .         .         .        ]

Reptilia                       010000000000000001?000100(01)2(01)00120000000(01)0000000{01}0000000010001(01)21(02)001(01)0000(01)001{01}0{01}0(01){01}110010000100010(01)(01)11000000
Diadectes                      000000000000000001?00101120000020000120101100011000000000101102000010?01010001100?0100000000?111111101000001
Limnoscelis                    1000000000000000011000001100000?00000201011000000201101010010010000000000101?100?101000000001111111001000000
Mycterosaurus                  0101000111201011011121110211110110000?0110011001100101???0????21202110?0000?1??0???0?001?????0001??1?1????00
[\i]Varanops[\p]               01000002112010100010211112212101100?000110?111002001010110100021202110?00001110001011001???02010100011000000
[\i]Eothyris[\p]               10010?01110010000100100101001?0?1000?0111?02100110?10000?1000010111110000???????????????????????????????????
[\i]Oromycter_dolesorum[\p]    1?0???0111?0???01????????????????????0?????????2????1?????????10000000?11?????????????????????1???????????11
[\i]Casea_broilii[\p]          10?20?1111101000?0?010?1000?110011?110111111101211101000?1000100000001111011011111101001????10?1100010???1?1
Casea_rutena                   1012011121101101100120010002210021111011111110121110101011000?200000021110??0??1?11???1100101111??????????11
Cotylorhynchus                 1012111221111101100121010002210?2110011111011012311010101100101000000101101101111010111111110111000010111111
Angelosaurus                   ?????????????????????????????100?11001?111????????????????0????0?00??2?11011011?10101111????0111000010121211
[\i]Ennatosaurus_tecton[\p]    10121112211111011011211100022?1?2??111111?011012311010100100?000000002111011011??110100111?101?10000101112?1
Hamiltonia                     ?????????0??100??0?1?0????02????2???0??0??0?1??21?????????????????????0??0011?01??????????????111?00??000000
Oedaleops                      1001000000001?000101?00?01001???1??????????21??110?100????????10111110?00???????????????????????????????????
Ophiacodon                     0100000111011?1001101110120110121010000010021100120101000000002120110000?000100000101001000011101001?100000{01}
;
END;


BEGIN ASSUMPTIONS;
	OPTIONS  DEFTYPE=unord PolyTcount=MINSTEPS ;
END;


BEGIN TREES; 

	TRANSLATE
		1	Reptilia,
		2	Diadectes,
		3	Limnoscelis,
		4	Mycterosaurus,
		5	Varanops,
		6	Eothyris,
		7	Oromycter_dolesorum,
		8	Casea_broilii,
		9	Casea_rutena,
		10	Cotylorhynchus,
		11	Angelosaurus,
		12	Ennatosaurus_tecton,
		13	Hamiltonia,
		14	Oedaleops,
		15	Ophiacodon
	;
	TREE UNTITLED =  [&R] ((5,4),((8,12),6));
	TREE UNTITLED =  [&R] ((5,4),((8,12),6));
	TREE UNTITLED =  [&R] ((5,4),((8,12),6));
	TREE UNTITLED =  [&R] ((5,4),((8,12),6));
	TREE UNTITLED =  [&R] ((4,5),(6,(8,12)));
	TREE xxx =  [&R] ((((7,8),12),6),(4,5));
	TREE  * UNTITLED =  [&R] ((1,(((5,4),15),((6,14),(13,(7,(8,(9,(12,(10,11))))))))),(2,3));

END;


BEGIN NOTES;

	TEXT  CHARACTER=6 TEXT= 'check_character,_may_not_work';
	TEXT  TAXON=12 CHARACTER=34 TEXT= check_with_Ivachnenko_specimen;
	TEXT  TAXON=4 CHARACTER=77 TEXT= Fort_Sill_material_of_Mycterosaurus_is_scooped;
	TEXT  CHARACTER=77 TEXT= recomsider_this_character_and_quantify_relative_to_shft_diameter.;
	TEXT  CHARACTER=78 TEXT= 'There_is_only_poor_signal_here,_possibly_delete.';
	TEXT  TAXON=4 CHARACTER=83 TEXT= check_fort_Sill_Specimen;
	TEXT  CHARACTER=83 TEXT= check_this_character_again.;
	TEXT  TAXON=5 CHARACTER=24 TEXT= ?;
	TEXT  TAXON=6 CHARACTER=49 TEXT= check_this_char;
	TEXT  TAXON=6 CHARACTER=50 TEXT= according_to_skull_reconstruction.;
	TEXT  TAXON=12 CHARACTER=60 TEXT= 'check_ennatosaurus-_not_sure_if_we_can_tell...(hill)';
	TEXT  TAXON=6 CHARACTER=4 TEXT= Check_again;
	TEXT  TAXON=14 CHARACTER=9 TEXT= 'Check_definition,_may_be_1';
	TEXT  TAXON=14 CHARACTER=8 TEXT= 'check_definition,_may_be_1';
	TEXT  TAXON=14 CHARACTER=10 TEXT= 'same_issues_as_8,_9';
	TEXT  TAXON=9 CHARACTER=20 TEXT= 'changed_coding_from_0-1_R';
	TEXT  TAXON=14 CHARACTER=25 TEXT= 'Add_secondary_condition,_subequal,_as_in_all_caseids.';
	TEXT  TAXON=8 CHARACTER=28 TEXT= 'Changed_to_?,_its_exact_size_is_hard_to_determine.';
	TEXT  TAXON=3 CHARACTER=32 TEXT= 'Rugosisities_on_body_of_parasphenoid,_may_be_the_bases_of_teeth.';
	TEXT  TAXON=8 CHARACTER=33 TEXT= 'Check_this,_may_be_2';
	TEXT  TAXON=13 CHARACTER=49 TEXT= 'somewhat_questionable,_since_we_do_not_have_a_complete_temporal_fenestra';
	TEXT  TAXON=14 CHARACTER=53 TEXT= based_on_disarticulated_dentary;
	TEXT  CHARACTER=57 TEXT= Check_this_character;
	TEXT  TAXON=8 CHARACTER=95 TEXT= Association_is_uncertain;
	TEXT  TAXON=15 CHARACTER=69 TEXT= modified_to_absent_or_poorly_differentiated;
END;


BEGIN MacClade;
	Version 4.0  87;
	LastModified -870474496;
	FileSettings editor  '1' '1' '77' '0';
	Singles 110;
	Editor 00011001111111100100010010 '0' '24' Geneva '9' '100' '1' all;
	EditorPosition  '44' '67' '323' '1347';
	TreeWindowPosition  '88' '85' '554' '720';
	ListWindow Characters closed Geneva '9' '143' '70' '129' '359' 000;
	ListWindow Taxa closed Geneva '9' '70' '45' '129' '278' 100000000;
	ListWindow Trees closed Geneva '9' '50' '10' '153' '379' ;
	ListWindow TypeSets closed Geneva '9' '50' '10' '276' '490' ;
	ListWindow WtSets closed Geneva '9' '50' '10' '276' '490' ;
	ListWindow ExSets closed Geneva '9' '50' '10' '276' '490' ;
	ListWindow CharSets closed Geneva '9' '50' '10' '276' '490' ;
	ListWindow TaxSets closed Geneva '9' '50' '10' '276' '490' ;
	ListWindow CharPartitions closed Geneva '9' '50' '10' '276' '490' ;
	ListWindow CharPartNames closed Geneva '9' '50' '10' '276' '490' ;
	ListWindow WtSets closed Geneva '9' '50' '10' '276' '490' ;
	ChartWindowPosition  '52' '30' '686' '964';
	StateNamesSymbols closed Geneva '9' '10' '50' '30' '148' '220';
	WindowOrder ;
	OtherSymbols &/ 00 ?-;
	Correlation  '0' '0' '1000' '0' '0' 10011010;
	Salmo 00000001;
	EditorFile  '2';
	ExportHTML _ MOSS  '100' 110000;
	PrettyPrint 10;
	EditorToolsPosition  '419' '113' '115' '165';
	TreeToolsPosition  '443' '192' '126' '138';
	TreeWindowProgram 10;
	TreeWindow 0000;
	Continuous  '0' '3' 1;
	Calculations 1110001;
	SummaryMode  '0' '0' 0;
	Charts  Geneva '9' (normal) 0010;
	NexusOptions  '0' '0' '50' 001011001;
	TipLabel  '1';
	TreeFont  Geneva '9' (normal);
	TreeShape  1.0 1.0 0100;
	TraceLabels 0101;
	ChartColors  '0' '0' '65535' '9' '0' 1;
	ChartBiggestSpot 1;
	ChartPercent 10;
	ChartBarWidth  '10' 1;
	ChartVerticalAxis 10101;
	ChartMinMax  '0';
	TraceAllChangesDisplay  '1' 1;
	BarsOnBranchesDisplay  '0' '0' '60000' '10000' '10000' '10000' '10000' '60000' '65000' '65000' '65000' '6' '1' 0000101;
	ContinuousBranchLabels 0;
	AllStatesBranchLabels 1;
	IndexNotation  '2' 1;
	PrintTree  10.00 '2' '2' '2' '2' '2' '2' '2' '2' '2' '2' '2' Geneva '9' (normal) Geneva '10' (normal) Geneva '9' (normal) Geneva '9' (normal) Geneva '9' (bold ) Geneva '9' (normal) Geneva '9' (normal) '0' '0' '0' '0' '0' '0' '0' '0' '0' '0' '0' '0' '0' '0' '0' '0' '0' '0' '0' '0' '0' '0' '0' '0' '0' '0' '0' '0' '0' '0' '1' '1' '1' '1' '81' '114' '-39' '4' '-40' '0' '1' '2' '1' '8' '0' '0' '0' '2' 1000111000000000000100000111000;
	MatchChar 00 .;
	EntryInterpretation 01;
	ColorOptions 00;
	TreeTools  '0' '5' '4' '0' '10' '4' '0' 00100111111101110;
	EditorTools  '0' '0' '0' '1000' '0' '0' '6' '3' '0' 100000101110001;
	PairAlign  '2' '2' '3' '2' '1' '1' '2' '1' '3' 1010;
	BothTools  '1';
END;
